# Supplementary material for: Chemical, Metabolic, and Cellular Characterization of a FtsZ Inhibitor Effective Against Burkholderia cenocepacia
Source: Front Microbiol. 2020 Apr 7;11:562. doi: 10.3389/fmicb.2020.00562 (PMC7154053; doi:10.3389/fmicb.2020.00562)
Supplement: Supplementary file 2 [file Table_1.XLS]

## Sheet: burchor list of compounds
HKI NR	Structure	Formula	Molecular weight	MIC (µg/ml) B. cenocepacia J2315	MIC (µg/ml) E. coli 25922	MIC (µg/ml) S. aureus 25923	MIC (µg/ml) P. aeruginosa PAO1	Inhibits B. cenocepacia FtsZ GTPase at 100µM?	GTPase IC50 on B. cenocepacia FtsZ (µM)
10026149		C7H2N4O2S2	238.248	32	16	2	16	Yes	20
10126109		C9H7N3O4S2	285.302	8	8	4	128	Yes	8
10126130		C9H8N4O2S3	300.382	>128	512	32	>128	Yes	10
10226047		C11H11N3O4S2	313.356	>512	>512	>512	>128	No
10626046		C12H4N6O4S4	424.459	>128	>512	16	>128	No
10626056		C8HN5O2S3	295.321	>64	>512	8	>128	Yes	52
10726014		C13H9N3O2S2	303.364	>64	>512	>512	ND	No
10726015		C11H13N3O2S2	283.373	>64	>512	512	>128	No
11026106		C7H5N3O2S2	227.265	>128	>512	>512	ND	No
11026176		C13H5N5O4S2	359.344	>512	>512	4	>128	Yes	17
11026177		C9H6N4O3S2	282.301	>512	>512	4	64	Yes	19
11026185		C12H15N3O2S2	297.4	>512	>512	512	ND	No
11026186		C13H17N3O2S2	311.427	>512	>512	128	ND	No
11126008		C8H7N3O3S	225.227	>128	>512	512	ND	No
11126009		C8H4N4O3S2	268.274	>128	>512	8	>128	Yes	4
11126010		C10H8N4O3S2	296.328	>128	>512	4	>128	Yes	15
11126015		C11H10N4O2S4	358.484	>128	>512	32	>128	Yes	36
11126017		C13H14N4O3S4	402.538	>512	>512	>512	ND	No
11426142		C10H9N3O4S2	299.329	32	8	4	32	Yes	21
11426177		C8H5N3O4S2	271.275	>128	>512	256	ND	No
11626109		C8H5N3OS2	223.277	512	>512	>512	ND	No
11726033		C9H7N3OS2	237.304	>256	>512	>256	ND	No
11726034		C10H7N3O3S2	281.314	>256	>512	>256	ND	No
11726041		C10H9N3O5S	283.264	>256	>512	>256	ND	No
11726042		C10H10N4O4S	282.28	>256	>512	>256	ND	No
11726043		C12H12N4OS2	292.384	>256	>512	256	ND	No
11726170		C11H10N4O2S4	358.484	> 256	> 256	32	ND	No
11726171		C15H16N4O4S3	412.511	> 256	> 256	32	ND	No
11726172		C10H8N4O2S4	344.457	> 256	> 256	4-8	ND	No
11726173		C17H16N4O2S3	404.535	128	128	32	ND	No
11726174		C15H11ClN4O2S3	410.926	> 256	> 256	64	ND	No
11726175		C16H12N4O2S3	388.492	> 256	> 256	128	ND	No
11726176		C17H14FN5O2S3	435.524	> 256	> 256	256	ND	No
11726177		C10H10N4O2S2	282.345	256	256	32	ND	No
11726178		C11H8N4O2S2	292.34	> 256	> 256	64	ND	No
11726179		C15H14N4O2S2	346.432	> 256	ND	> 256	ND	No
11726180		C17H17N5O2S	355.421	> 256	ND	> 256	ND	No
11726181		C14H13N5O4S2	379.419	> 256	ND	> 256	ND	No
11726255		C6H4ClN3S	185.636	256	> 256	> 256	ND	No
11726256		C9H5N5O2S2	279.3	256	128	8	>256	Yes	200
11726257		C9H7N3O5S2	301.301	16	8	8	128	Yes	3
11726258		C12H11N3O6S3	389.43	256	>256	256	>256	Yes	15
11726259		C11H12N4O4S2	328.371	>256	> 256	> 256	ND	No
11726260		C10H9N3O5S2	315.328	>256	> 256	> 256	ND	No
11726261		C12H14N4O4S2	342.398	>256	> 256	> 256	ND	No
11826109		C9H7N3O6S2	317.301	256	128	16	>256	Yes	30
11826110		C11H11N3O4S2	313.356	16	32	32	>256	No	>100
11826111		C8H7N3O2S2	241.292	>256	>256	>256	>256	No
11826363		C10H9N3O4S2	299.329	16	16	64	256	Yes	30
11926141		C10H9N3O4S2	299.329	>256	>256	32	>256	Yes	100
11926142		C11H11N3O4S2	313.356	>256	>256	32	>256	Yes	100
